# Supplementary material for: Sex-Related Differences in Mortality, Delayed Cerebral Ischemia, and Functional Outcomes in Patients with Aneurysmal Subarachnoid Hemorrhage: A Systematic Review and Meta-Analysis
Source: J Clin Med. 2024 May 9;13(10):2781. doi: 10.3390/jcm13102781 (PMC11122382; doi:10.3390/jcm13102781)
Supplement: Supplementary file 1 [file jcm-13-02781-s001.zip]

Archive with 1 entries (1 files):
- jcm-2992476-supplementary.pdf
